# Supplementary material for: OXA-48 Carbapenemase-Encoding Transferable Plasmids of Klebsiella pneumoniae Recovered from Egyptian Patients Suffering from Complicated Urinary Tract Infections
Source: Biology (Basel). 2021 Sep 9;10(9):889. doi: 10.3390/biology10090889 (PMC8469419; doi:10.3390/biology10090889)
Supplement: Supplementary file 1 [file biology-10-00889-s001.zip]

Archive with 1 entries (1 files):
- biology-1307152-supplementary.pdf
